# Supplementary material for: The Modification of Dietary Protein with Ammonium Hydroxide Enhancement Improves Longevity and Metabolic Outcomes in a Sex-Dependent Manner
Source: Nutrients. 2024 Aug 21;16(16):2787. doi: 10.3390/nu16162787 (PMC11357104; doi:10.3390/nu16162787)
Supplement: Supplementary file 1 [file nutrients-16-02787-s001.zip]

Archive with 1 entries (1 files):
- nutrients-3151069-supplementary.pdf
